# Supplementary material for: Development and Educational Effectiveness of a Mixed Reality (MR) Program to Support Clinical Judgment in the Observation of Postoperative Patients
Source: Healthcare (Basel). 2024 Nov 25;12(23):2357. doi: 10.3390/healthcare12232357 (PMC11641660; doi:10.3390/healthcare12232357)
Supplement: Supplementary file 1 [file healthcare-12-02357-s001.zip]

Archive with 1 entries (1 files):
- healthcare-3286445-supplementary.pdf
